# Supplementary material for: Paraxanthine enhances memory and neuroplasticity more than caffeine in rats
Source: Exp Brain Res. 2024 Dec 2;243(1):8. doi: 10.1007/s00221-024-06954-0 (PMC11609120; doi:10.1007/s00221-024-06954-0)
Supplement: Supplementary file 1 — Supplementary Material 1 [file 221_2024_6954_MOESM1_ESM.xlsx]

## Sheet: post.hoc.age.effects
	Outcome	contrast	estimate	SE	df	t.ratio	p.value
1	Brain Weight	Aged - Young	0.252722	0.0120037	56	21.0537	2.79876e-28
2	Acetylcholine	Aged - Young	-7.19	0.773363	56	-9.29706	5.99265e-13
3	Dopamine	Aged - Young	-63.3122	6.04245	56	-10.4779	8.19515e-15
4	BDNF	Aged - Young	-59.6125	7.7965	56	-7.64606	2.96218e-10
5	Amyloid Beta 1-40	Aged - Young	-106.463	5.44929	56	-19.5371	1.12451e-26
6	Catalase	Aged - Young	-1.76313	0.423432	56	-4.16389	0.000109033
7	GABA	Aged - Young	-50.7	4.86873	56	-10.4134	1.03198e-14
8	Cyclic GMP	Aged - Young	-4.1375	0.26903	56	-15.3793	9.26966e-22

## Sheet: post.hoc.time.effects
	Outcome	contrast	estimate	SE	df	t.ratio	p.value
1	Body Weight (Young)	X0 - X5	-5.07812	0.104816	28	-48.4481	0
2	Body Weight (Young)	X0 - X8	-8.10625	0.124877	28	-64.9138	0
3	Body Weight (Young)	X0 - X15	-19.5531	0.151495	28	-129.068	0
4	Body Weight (Young)	X5 - X8	-3.02812	0.0898675	28	-33.6954	0
5	Body Weight (Young)	X5 - X15	-14.475	0.136164	28	-106.305	0
6	Body Weight (Young)	X8 - X15	-11.4469	0.121726	28	-94.038	0
7	Body Weight (Aged)	X0 - X5	-3.04688	0.0912998	28	-33.3722	0
8	Body Weight (Aged)	X0 - X8	-4.41875	0.0986092	28	-44.8107	0
9	Body Weight (Aged)	X0 - X15	-9.0125	0.201148	28	-44.8054	0
10	Body Weight (Aged)	X5 - X8	-1.37187	0.0596095	28	-23.0144	0
11	Body Weight (Aged)	X5 - X15	-5.96563	0.184964	28	-32.2529	0
12	Body Weight (Aged)	X8 - X15	-4.59375	0.194217	28	-23.6526	0

## Sheet: post.hoc.group.effects
	Outcome	contrast	estimate	SE	df	t.ratio	p.value
1	Acetylcholine	CON - PXN LOW	-1.84625	1.0937	56	-1.68808	0.339515
2	Acetylcholine	CON - PXN HIGH	-9.67938	1.0937	56	-8.85011	2.62108e-11
3	Acetylcholine	CON - CAF HIGH	-7.13063	1.0937	56	-6.51972	1.27398e-07
4	Acetylcholine	PXN LOW - PXN HIGH	-7.83312	1.0937	56	-7.16204	1.11425e-08
5	Acetylcholine	PXN LOW - CAF HIGH	-5.28437	1.0937	56	-4.83165	6.32613e-05
6	Acetylcholine	PXN HIGH - CAF HIGH	2.54875	1.0937	56	2.33039	0.103325
7	Dopamine	CON - PXN LOW	-26.7694	8.54531	56	-3.13264	0.014233
8	Dopamine	CON - PXN HIGH	-128.077	8.54531	56	-14.988	7.30516e-12
9	Dopamine	CON - CAF HIGH	-107.448	8.54531	56	-12.5739	7.30982e-12
10	Dopamine	PXN LOW - PXN HIGH	-101.308	8.54531	56	-11.8553	7.31515e-12
11	Dopamine	PXN LOW - CAF HIGH	-80.6787	8.54531	56	-9.44129	9.45011e-12
12	Dopamine	PXN HIGH - CAF HIGH	20.6288	8.54531	56	2.41404	0.0860368
13	BDNF	CON - PXN LOW	-48.6238	11.0259	56	-4.40995	0.000271051
14	BDNF	CON - PXN HIGH	-147.68	11.0259	56	-13.3939	7.30638e-12
15	BDNF	CON - CAF HIGH	-116.25	11.0259	56	-10.5433	7.37033e-12
16	BDNF	PXN LOW - PXN HIGH	-99.0562	11.0259	56	-8.98395	1.87994e-11
17	BDNF	PXN LOW - CAF HIGH	-67.6262	11.0259	56	-6.13339	5.45895e-07
18	BDNF	PXN HIGH - CAF HIGH	31.43	11.0259	56	2.85056	0.0301768
19	Amyloid Beta 1-40	CON - PXN LOW	17.2988	7.70646	56	2.24471	0.123854
20	Amyloid Beta 1-40	CON - PXN HIGH	85.0263	7.70646	56	11.0331	7.33213e-12
21	Amyloid Beta 1-40	CON - CAF HIGH	82.915	7.70646	56	10.7592	7.35012e-12
22	Amyloid Beta 1-40	PXN LOW - PXN HIGH	67.7275	7.70646	56	8.7884	3.1104e-11
23	Amyloid Beta 1-40	PXN LOW - CAF HIGH	65.6162	7.70646	56	8.51444	7.36772e-11
24	Amyloid Beta 1-40	PXN HIGH - CAF HIGH	-2.11125	7.70646	56	-0.273958	0.992734
25	Catalase	CON - PXN LOW	-2.8325	0.598824	56	-4.73011	9.0252e-05
26	Catalase	CON - PXN HIGH	-10.9144	0.598824	56	-18.2264	7.30505e-12
27	Catalase	CON - CAF HIGH	-10.4294	0.598824	56	-17.4164	7.30505e-12
28	Catalase	PXN LOW - PXN HIGH	-8.08188	0.598824	56	-13.4963	7.30616e-12
29	Catalase	PXN LOW - CAF HIGH	-7.59687	0.598824	56	-12.6863	7.30893e-12
30	Catalase	PXN HIGH - CAF HIGH	0.485	0.598824	56	0.809921	0.849512
31	GABA	CON - PXN LOW	-5.99375	6.88542	56	-0.870499	0.820018
32	GABA	CON - PXN HIGH	-54.3313	6.88542	56	-7.89077	7.06145e-10
33	GABA	CON - CAF HIGH	-50.025	6.88542	56	-7.26535	7.52506e-09
34	GABA	PXN LOW - PXN HIGH	-48.3375	6.88542	56	-7.02027	1.90947e-08
35	GABA	PXN LOW - CAF HIGH	-44.0312	6.88542	56	-6.39485	2.04159e-07
36	GABA	PXN HIGH - CAF HIGH	4.30625	6.88542	56	0.625416	0.923483
37	Cyclic GMP	CON - PXN LOW	-0.875	0.380466	56	-2.29981	0.110311
38	Cyclic GMP	CON - PXN HIGH	-6.20625	0.380466	56	-16.3122	7.30505e-12
39	Cyclic GMP	CON - CAF HIGH	-5.96875	0.380466	56	-15.688	7.30505e-12
40	Cyclic GMP	PXN LOW - PXN HIGH	-5.33125	0.380466	56	-14.0124	7.30549e-12
41	Cyclic GMP	PXN LOW - CAF HIGH	-5.09375	0.380466	56	-13.3882	7.30616e-12
42	Cyclic GMP	PXN HIGH - CAF HIGH	0.2375	0.380466	56	0.624234	0.923873

## Sheet: post.hoc.interactions
	Outcome	contrast	estimate	SE	df	t.ratio	p.value
1	Escape Latency	CON Aged - PXN LOW Aged	2.975	0.990299	56	3.00414	0.0716877
2	Escape Latency	CON Aged - PXN HIGH Aged	27.05	0.990299	56	27.315	7.30505e-12
3	Escape Latency	CON Aged - CAF HIGH Aged	22.9625	0.990299	56	23.1874	7.30505e-12
4	Escape Latency	CON Aged - CON Young	3.8625	0.990299	56	3.90034	0.00594024
5	Escape Latency	CON Aged - PXN LOW Young	6.9875	0.990299	56	7.05595	7.67913e-08
6	Escape Latency	CON Aged - PXN HIGH Young	35.575	0.990299	56	35.9235	7.30505e-12
7	Escape Latency	CON Aged - CAF HIGH Young	31.9875	0.990299	56	32.3009	7.30505e-12
8	Escape Latency	PXN LOW Aged - PXN HIGH Aged	24.075	0.990299	56	24.3108	7.30505e-12
9	Escape Latency	PXN LOW Aged - CAF HIGH Aged	19.9875	0.990299	56	20.1833	7.30505e-12
10	Escape Latency	PXN LOW Aged - CON Young	0.8875	0.990299	56	0.896194	0.98524
11	Escape Latency	PXN LOW Aged - PXN LOW Young	4.0125	0.990299	56	4.05181	0.00370791
12	Escape Latency	PXN LOW Aged - PXN HIGH Young	32.6	0.990299	56	32.9194	7.30505e-12
13	Escape Latency	PXN LOW Aged - CAF HIGH Young	29.0125	0.990299	56	29.2967	7.30505e-12
14	Escape Latency	PXN HIGH Aged - CAF HIGH Aged	-4.0875	0.990299	56	-4.12754	0.00291659
15	Escape Latency	PXN HIGH Aged - CON Young	-23.1875	0.990299	56	-23.4146	7.30505e-12
16	Escape Latency	PXN HIGH Aged - PXN LOW Young	-20.0625	0.990299	56	-20.259	7.30505e-12
17	Escape Latency	PXN HIGH Aged - PXN HIGH Young	8.525	0.990299	56	8.60851	2.23608e-10
18	Escape Latency	PXN HIGH Aged - CAF HIGH Young	4.9375	0.990299	56	4.98587	0.000162358
19	Escape Latency	CAF HIGH Aged - CON Young	-19.1	0.990299	56	-19.2871	7.30505e-12
20	Escape Latency	CAF HIGH Aged - PXN LOW Young	-15.975	0.990299	56	-16.1315	7.30516e-12
21	Escape Latency	CAF HIGH Aged - PXN HIGH Young	12.6125	0.990299	56	12.7361	7.31271e-12
22	Escape Latency	CAF HIGH Aged - CAF HIGH Young	9.025	0.990299	56	9.11341	4.0272e-11
23	Escape Latency	CON Young - PXN LOW Young	3.125	0.990299	56	3.15561	0.0490693
24	Escape Latency	CON Young - PXN HIGH Young	31.7125	0.990299	56	32.0232	7.30505e-12
25	Escape Latency	CON Young - CAF HIGH Young	28.125	0.990299	56	28.4005	7.30505e-12
26	Escape Latency	PXN LOW Young - PXN HIGH Young	28.5875	0.990299	56	28.8675	7.30505e-12
27	Escape Latency	PXN LOW Young - CAF HIGH Young	25	0.990299	56	25.2449	7.30505e-12
28	Escape Latency	PXN HIGH Young - CAF HIGH Young	-3.5875	0.990299	56	-3.62264	0.0136286
29	Glutathione	CON Aged - PXN LOW Aged	-2.52875	0.72035	56	-3.51045	0.0188041
30	Glutathione	CON Aged - PXN HIGH Aged	-7.7475	0.72035	56	-10.7552	7.44493e-12
31	Glutathione	CON Aged - CAF HIGH Aged	-7.66625	0.72035	56	-10.6424	7.48601e-12
32	Glutathione	CON Aged - CON Young	-2.105	0.72035	56	-2.92219	0.0872752
33	Glutathione	CON Aged - PXN LOW Young	-4.295	0.72035	56	-5.96238	4.70657e-06
34	Glutathione	CON Aged - PXN HIGH Young	-14.6625	0.72035	56	-20.3547	7.30505e-12
35	Glutathione	CON Aged - CAF HIGH Young	-13.46	0.72035	56	-18.6854	7.30505e-12
36	Glutathione	PXN LOW Aged - PXN HIGH Aged	-5.21875	0.72035	56	-7.24474	3.75156e-08
37	Glutathione	PXN LOW Aged - CAF HIGH Aged	-5.1375	0.72035	56	-7.13195	5.75574e-08
38	Glutathione	PXN LOW Aged - CON Young	0.42375	0.72035	56	0.588256	0.998896
39	Glutathione	PXN LOW Aged - PXN LOW Young	-1.76625	0.72035	56	-2.45193	0.23763
40	Glutathione	PXN LOW Aged - PXN HIGH Young	-12.1337	0.72035	56	-16.8442	7.30505e-12
41	Glutathione	PXN LOW Aged - CAF HIGH Young	-10.9313	0.72035	56	-15.1749	7.30527e-12
42	Glutathione	PXN HIGH Aged - CAF HIGH Aged	0.08125	0.72035	56	0.112792	1
43	Glutathione	PXN HIGH Aged - CON Young	5.6425	0.72035	56	7.833	4.0333e-09
44	Glutathione	PXN HIGH Aged - PXN LOW Young	3.4525	0.72035	56	4.79281	0.000318172
45	Glutathione	PXN HIGH Aged - PXN HIGH Young	-6.915	0.72035	56	-9.5995	1.28545e-11
46	Glutathione	PXN HIGH Aged - CAF HIGH Young	-5.7125	0.72035	56	-7.93017	2.79391e-09
47	Glutathione	CAF HIGH Aged - CON Young	5.56125	0.72035	56	7.7202	6.18056e-09
48	Glutathione	CAF HIGH Aged - PXN LOW Young	3.37125	0.72035	56	4.68002	0.000468788
49	Glutathione	CAF HIGH Aged - PXN HIGH Young	-6.99625	0.72035	56	-9.71229	1.10054e-11
50	Glutathione	CAF HIGH Aged - CAF HIGH Young	-5.79375	0.72035	56	-8.04296	1.82613e-09
51	Glutathione	CON Young - PXN LOW Young	-2.19	0.72035	56	-3.04019	0.0656207
52	Glutathione	CON Young - PXN HIGH Young	-12.5575	0.72035	56	-17.4325	7.30505e-12
53	Glutathione	CON Young - CAF HIGH Young	-11.355	0.72035	56	-15.7632	7.30516e-12
54	Glutathione	PXN LOW Young - PXN HIGH Young	-10.3675	0.72035	56	-14.3923	7.3056e-12
55	Glutathione	PXN LOW Young - CAF HIGH Young	-9.165	0.72035	56	-12.723	7.31304e-12
56	Glutathione	PXN HIGH Young - CAF HIGH Young	1.2025	0.72035	56	1.66933	0.70636
